# Supplementary material for: Genipin prevents alpha-synuclein aggregation and toxicity by affecting endocytosis, metabolism and lipid storage
Source: Nat Commun. 2023 Apr 6;14:1918. doi: 10.1038/s41467-023-37561-2 (PMC10079842; doi:10.1038/s41467-023-37561-2)
Supplement: Supplementary file 4 — Source Data [file 41467_2023_37561_MOESM4_ESM.xlsx]

## Sheet: 1a. Fractionation
volume (mL)	Polyphenols (mg GAE/L)	volume eluição(mL)	% methanol
30	4.29778	0	0
31.5	1.91475	64	0
33	1.8423	74	10
34.5	1.14885	438	68.5
36	0.6624	438	100
37.5	0.54855	475	100
39	0.34155
40.5	0.3312
42	0.25875
43.5	0.25875
45	0.6417
46.5	0.17595
48	0.2691
49.5	0.23805
51	0.1863
52.5	0.21735
54	0.23805
55.5	0.1863
57	0.207
58.5	0.207
60	0.21735
61.5	0.32085
63	0.1035
64.5	0.7452
66	1.1385
67.5	2.10105
69	4.44015
70.5	6.32385
72	7.9074
73.5	8.6733
75	9.6462
76.5	10.4535
78	10.5984
79.5	9.51165
81	7.2657
82.5	5.1336
84	3.63285
85.5	4.29525
87	3.28095
88.5	3.32235
90	3.05325
91.5	3.1257
93	3.44655
94.5	3.61215
96	4.0365
97.5	4.35735
99	2.5254
100.5	5.0508
102	5.28885
103.5	2.9601
105	6.59295
106.5	6.75855
108	7.35885
109.5	7.40025
111	7.50375
112.5	6.65505
114	6.4584
115.5	6.4791
117	6.55155
118.5	6.61365
120	7.54515
121.5	8.0109
123	7.8867
124.5	8.6112
126	8.93205
127.5	9.34605
129	9.729
130.5	9.82215
132	10.588
133.5	11.1883
135	6.19965
136.5	12.8133
138	12.244
139.5	9.53235
141	13.662
142.5	14.3347
144	15.2662
145.5	15.6595
147	16.7153
148.5	17.8641
150	19.0233
151.5	20.7414
153	20.3067
154.5	22.6665
156	25.1401
157.5	25.016
159	25.6369
160.5	26.527
162	27.086
163.5	27.2412
165	28.1313
166.5	29.3319
168	30.1599
169.5	31.6503
171	31.6503
172.5	34.3931
174	43.6941
175.5	37.2083
177	38.5952
178.5	40.1166
180	41.0791
181.5	41.4207
183	40.4995
184.5	41.638
186	42.1349
187.5	42.2591
189	42.5074
190.5	41.7105
192	43.0457
193.5	44.2256
195	47.5479
196.5	50.8806
198	54.027
199.5	56.335
201	64.0354
202.5	66.6126
204	69.138
205.5	71.4357
207	73.899
208.5	75.2652
210	76.4658
211.5	79.5398
213	81.5787
214.5	80.7404
216	77.6043
217.5	69.7073
219	58.9122
220.5	48.3655
222	39.5473
223.5	34.5172
225	29.5079
226.5	28.5039
228	28.8662
229.5	29.6942
231	31.4122
232.5	34.9416
234	40.1787
235.5	44.7844
237	50.2389
238.5	53.8821
240	57.8358
241.5	60.4026
243	65.1739
244.5	66.5298
246	67.4095
247.5	68.1858
249	67.7097
250.5	64.2528
252	55.8175
253.5	48.1171
255	38.6883
256.5	31.7124
258	26.465
259.5	22.2525
261	20.2032
262.5	18.3298
264	17.8848
265.5	16.9119
267	16.3012
268.5	16.3219
270	15.9907
271.5	15.8665
273	16.8705
274.5	15.7009
276	15.9804
277.5	15.5146
279	15.111
280.5	15.7837
282	14.3037
283.5	14.9247
285	15.5146
286.5	16.7153
288	17.7917
289.5	19.22
291	19.5822
292.5	21.3624
294	23.1426
295.5	24.2914
297	24.7986
298.5	26.1441
300	27.8932
301.5	26.4339
303	24.457
304.5	22.3974
306	20.524
307.5	18.2367
309	15.4008
310.5	14.3968
312	13.1548
313.5	12.4303
315	11.1056
316.5	10.0498
318	7.32924
319.5	7.2657
321	6.8931
322.5	6.88275
324	7.3278
325.5	6.9966
327	5.76495
328.5	5.37165
330	5.0715
331.5	4.77135
333	4.31595
334.5	3.8916
336	4.04685
337.5	3.65355
339	4.8645
340.5	4.31595
342	4.39875
343.5	4.2642
345	3.4776
346.5	3.46725
348	3.55005
349.5	3.6432
351	3.8709
352.5	3.9951
354	4.4298
355.5	4.4298
357	4.58505
358.5	4.7403
360	4.99905
361.5	5.1957
363	5.64075
364.5	6.3342
366	6.77925
367.5	7.452
369	8.0316
370.5	7.7625
372	7.56585
373.5	8.1765
375	7.2036
376.5	6.1893
378	5.9616
379.5	4.8852
381	3.73635
382.5	3.0015
384	2.4633
385.5	1.99755
387	1.4904
388.5	1.70775
390	1.5525
391.5	1.66635
393	1.4697
394.5	1.5318
396	1.4697
397.5	1.50075
399	2.898
400.5	3.61215
402	4.347
403.5	6.2721
405	5.26815
406.5	7.6383
408	4.95765
409.5	4.58505
411	4.70925
412.5	3.57075
414	4.0986
415.5	4.04685
417	3.0636
418.5	3.42585
420	3.3534
421.5	4.8231
423	5.796
424.5	4.62645
426	4.02615
427.5	4.56435
429	7.58655
430.5	10.319
432	9.01485
433.5	9.98775
435	15.7837
436.5	14.3347
438	11.5713
439.5	10.2051
441	15.5974
442.5	10.7329
444	17.6364
445.5	18.868
447	16.2081
448.5	15.5353
450	17.4087
451.5	14.4796
453	9.82215
454.5	13.7758
456
457.5
459
460.5
462
463.5
465
466.5
468
469.5
471
472.5
474
475.5
477
478.5
480
481.5
483
484.5
486
487.5
489
490.5
492
493.5
495
496.5
498
499.5
501
502.5
504
505.5
507
508.5
510
511.5
513
514.5
516
517.5
519
520.5
522
523.5
525
526.5
528
529.5
531
532.5
534
535.5
537
538.5
540
541.5
30
30
30
30
30
30
30
30
30
30
30
30
30
10
10
10
10
10
10
10
10
10
10
10
10
10
10
10
10
10
10
10
10
10
10
10
10
10
10
10
10
10

## Sheet: 1a. Fractions protection
OD600nm
	Empty			aSyn			F1			F2			F3			F4			F5			F6			F7			F8			F9			F10			F11			F12			F13			F14			F15
Time (hours)	n=1	n=2	n=3	n=1	n=2	n=3	n=1	n=2	n=3	n=1	n=2	n=3	n=1	n=2	n=3	n=1	n=2	n=3	n=1	n=2	n=3	n=1	n=2	n=3	n=1	n=2	n=3	n=1	n=2	n=3	n=1	n=2	n=3	n=1	n=2	n=3	n=1	n=2	n=3	n=1	n=2	n=3	n=1	n=2	n=3	n=1	n=2	n=3	n=1
0	0.006	0.006	0.007	0.014	0.011	0.012	0.008	0.008	0.008	0.009	0.008	0.011	0.008	0.009	0.01	0.009	0.008	0.01	0.012	0.012	0.012	0.012	0.013	0.013	0.013	0.014	0.011	0.012	0.011	0.012	0.011	0.012	0.011	0.011	0.01	0.098	0.008	0.007	0.006	0.008	0.005	0.005	0.006	0.007	0.007	0.009	0.006	0.008	0.009
1	0.006	0.006	0.006	0.016	0.013	0.014	0.009	0.008	0.009	0.007	0.006	0.009	0.008	0.009	0.01	0.008	0.008	0.009	0.013	0.013	0.012	0.012	0.013	0.013	0.013	0.014	0.011	0.012	0.011	0.012	0.012	0.012	0.011	0.012	0.01	0.098	0.008	0.006	0.006	0.007	0.004	0.004	0.006	0.006	0.006	0.006	0.006	0.007	0.009
2	0.005	0.005	0.006	0.021	0.017	0.017	0.008	0.007	0.008	0.007	0.006	0.009	0.007	0.008	0.009	0.008	0.007	0.008	0.016	0.015	0.015	0.015	0.014	0.014	0.015	0.016	0.014	0.015	0.014	0.015	0.014	0.015	0.013	0.014	0.013	0.1	0.007	0.005	0.005	0.007	0.004	0.003	0.007	0.007	0.007	0.005	0.005	0.007	0.008
3	0.006	0.006	0.006	0.031	0.025	0.026	0.009	0.008	0.008	0.009	0.007	0.01	0.007	0.008	0.008	0.009	0.008	0.009	0.02	0.019	0.018	0.018	0.019	0.019	0.021	0.021	0.017	0.019	0.019	0.018	0.018	0.018	0.016	0.018	0.016	0.103	0.007	0.005	0.005	0.008	0.005	0.004	0.005	0.005	0.005	0.007	0.006	0.008	0.011
4	0.007	0.006	0.007	0.046	0.037	0.04	0.01	0.009	0.009	0.009	0.009	0.011	0.009	0.01	0.009	0.01	0.009	0.01	0.028	0.027	0.025	0.027	0.027	0.027	0.028	0.028	0.023	0.026	0.025	0.023	0.024	0.026	0.025	0.025	0.023	0.112	0.008	0.006	0.006	0.009	0.006	0.006	0.007	0.007	0.007	0.006	0.005	0.007	0.016
5	0.01	0.009	0.011	0.07	0.065	0.064	0.014	0.011	0.013	0.013	0.011	0.013	0.012	0.012	0.013	0.014	0.012	0.013	0.038	0.036	0.034	0.036	0.036	0.035	0.039	0.036	0.032	0.037	0.035	0.036	0.037	0.036	0.038	0.038	0.03	0.125	0.011	0.009	0.009	0.011	0.009	0.008	0.009	0.01	0.01	0.007	0.007	0.008	0.026
6	0.014	0.012	0.014	0.093	0.094	0.09	0.018	0.015	0.016	0.016	0.013	0.015	0.018	0.018	0.016	0.017	0.017	0.017	0.056	0.054	0.053	0.054	0.055	0.052	0.056	0.054	0.052	0.053	0.054	0.051	0.053	0.052	0.052	0.051	0.049	0.139	0.014	0.012	0.012	0.015	0.012	0.013	0.013	0.015	0.015	0.01	0.011	0.011	0.064
7	0.022	0.018	0.021	0.108	0.114	0.11	0.024	0.02	0.022	0.023	0.019	0.021	0.023	0.02	0.021	0.025	0.022	0.02	0.085	0.083	0.079	0.082	0.082	0.077	0.082	0.08	0.071	0.078	0.073	0.076	0.078	0.076	0.075	0.074	0.072	0.162	0.02	0.017	0.018	0.02	0.019	0.019	0.018	0.021	0.021	0.012	0.012	0.012	0.071
8	0.031	0.027	0.032	0.121	0.13	0.125	0.035	0.029	0.032	0.041	0.032	0.03	0.035	0.031	0.03	0.033	0.029	0.026	0.118	0.116	0.116	0.116	0.117	0.111	0.116	0.114	0.104	0.11	0.107	0.108	0.11	0.108	0.106	0.105	0.102	0.193	0.028	0.024	0.025	0.028	0.027	0.028	0.027	0.03	0.03	0.017	0.016	0.017	0.105
9	0.045	0.039	0.043	0.136	0.144	0.141	0.051	0.043	0.051	0.053	0.045	0.035	0.052	0.047	0.031	0.052	0.044	0.028	0.153	0.154	0.152	0.153	0.156	0.147	0.152	0.15	0.14	0.148	0.144	0.142	0.147	0.145	0.142	0.138	0.141	0.229	0.039	0.033	0.035	0.039	0.039	0.041	0.038	0.044	0.044	0.023	0.022	0.021	0.163
10	0.074	0.061	0.075	0.146	0.158	0.156	0.085	0.071	0.093	0.079	0.074	0.05	0.082	0.075	0.036	0.105	0.067	0.034	0.184	0.184	0.185	0.183	0.188	0.18	0.182	0.182	0.172	0.178	0.177	0.173	0.174	0.172	0.176	0.166	0.173	0.263	0.057	0.047	0.051	0.056	0.058	0.061	0.055	0.063	0.063	0.029	0.028	0.028	0.169
11	0.114	0.097	0.117	0.159	0.174	0.168	0.118	0.103	0.119	0.112	0.108	0.069	0.114	0.107	0.046	0.134	0.091	0.035	0.207	0.21	0.208	0.207	0.212	0.203	0.205	0.206	0.196	0.202	0.203	0.197	0.196	0.196	0.202	0.191	0.195	0.289	0.082	0.07	0.076	0.082	0.085	0.089	0.085	0.095	0.095	0.037	0.04	0.038	0.197
12	0.153	0.138	0.154	0.17	0.19	0.181	0.153	0.138	0.153	0.149	0.138	0.088	0.151	0.134	0.049	0.172	0.118	0.041	0.224	0.228	0.227	0.227	0.233	0.223	0.224	0.226	0.218	0.222	0.222	0.217	0.213	0.213	0.224	0.207	0.219	0.311	0.114	0.101	0.107	0.109	0.114	0.119	0.115	0.126	0.126	0.053	0.054	0.053	0.221
13	0.187	0.175	0.193	0.178	0.203	0.196	0.186	0.171	0.189	0.181	0.166	0.101	0.184	0.159	0.056	0.183	0.144	0.047	0.235	0.243	0.242	0.24	0.246	0.239	0.239	0.24	0.231	0.237	0.237	0.232	0.226	0.228	0.239	0.223	0.235	0.326	0.148	0.133	0.14	0.143	0.148	0.152	0.145	0.159	0.159	0.071	0.077	0.073	0.23
14	0.221	0.207	0.225	0.189	0.213	0.207	0.219	0.203	0.222	0.212	0.196	0.112	0.21	0.183	0.059	0.212	0.164	0.049	0.249	0.256	0.257	0.25	0.255	0.251	0.247	0.252	0.244	0.249	0.248	0.245	0.238	0.239	0.249	0.234	0.247	0.336	0.18	0.17	0.176	0.173	0.18	0.184	0.176	0.193	0.193	0.095	0.108	0.105	0.236
15	0.252	0.239	0.256	0.197	0.222	0.217	0.25	0.237	0.252	0.234	0.22	0.12	0.23	0.198	0.063	0.234	0.182	0.054	0.261	0.266	0.266	0.26	0.267	0.26	0.259	0.261	0.252	0.258	0.257	0.252	0.248	0.249	0.26	0.244	0.257	0.347	0.211	0.202	0.204	0.202	0.207	0.214	0.206	0.224	0.224	0.126	0.138	0.137	0.245
16	0.282	0.272	0.286	0.207	0.231	0.225	0.28	0.265	0.283	0.251	0.227	0.117	0.242	0.21	0.061	0.25	0.19	0.051	0.268	0.27	0.275	0.267	0.276	0.267	0.265	0.269	0.26	0.266	0.266	0.259	0.256	0.256	0.27	0.248	0.267	0.357	0.235	0.226	0.227	0.228	0.236	0.241	0.233	0.253	0.253	0.152	0.17	0.166	0.249
17	0.306	0.3	0.315	0.213	0.239	0.234	0.311	0.294	0.306	0.262	0.234	0.115	0.255	0.216	0.054	0.262	0.196	0.044	0.274	0.279	0.28	0.275	0.281	0.273	0.275	0.274	0.263	0.272	0.273	0.267	0.263	0.261	0.272	0.256	0.273	0.359	0.253	0.25	0.249	0.249	0.257	0.265	0.258	0.277	0.277	0.176	0.201	0.194	0.258
18	0.329	0.319	0.334	0.22	0.251	0.241	0.32	0.308	0.317	0.263	0.233	0.1	0.26	0.217	0.043	0.269	0.199	0.035	0.283	0.287	0.284	0.284	0.289	0.277	0.281	0.281	0.27	0.279	0.278	0.274	0.269	0.27	0.278	0.259	0.279	0.366	0.274	0.266	0.268	0.269	0.277	0.281	0.278	0.296	0.296	0.195	0.226	0.222	0.262
19	0.342	0.339	0.353	0.226	0.258	0.249	0.341	0.33	0.339	0.267	0.232	0.083	0.27	0.224	0.037	0.276	0.199	0.025	0.29	0.293	0.291	0.29	0.294	0.281	0.288	0.287	0.276	0.288	0.286	0.281	0.275	0.274	0.285	0.265	0.283	0.372	0.289	0.286	0.287	0.282	0.293	0.295	0.299	0.317	0.317	0.215	0.246	0.245	0.269
20	0.356	0.352	0.365	0.231	0.264	0.255	0.356	0.347	0.352	0.268	0.229	0.07	0.265	0.215	0.021	0.276	0.195	0.014	0.296	0.299	0.295	0.294	0.301	0.287	0.294	0.292	0.281	0.293	0.292	0.286	0.28	0.279	0.293	0.269	0.291	0.38	0.303	0.298	0.302	0.297	0.307	0.31	0.312	0.332	0.332	0.23	0.264	0.261	0.275
21	0.369	0.364	0.374	0.237	0.267	0.261	0.366	0.357	0.364	0.274	0.226	0.056	0.267	0.206	0.011	0.277	0.188	0.01	0.299	0.304	0.301	0.3	0.307	0.29	0.3	0.3	0.289	0.298	0.297	0.291	0.287	0.285	0.296	0.276	0.296	0.383	0.312	0.306	0.312	0.306	0.318	0.319	0.324	0.341	0.341	0.239	0.272	0.271	0.281
22	0.374	0.371	0.383	0.239	0.277	0.268	0.375	0.367	0.368	0.276	0.221	0.034	0.267	0.201	0.003	0.279	0.187	0.006	0.304	0.31	0.307	0.305	0.31	0.294	0.302	0.304	0.288	0.301	0.302	0.296	0.29	0.291	0.303	0.279	0.3	0.39	0.321	0.318	0.32	0.316	0.327	0.33	0.334	0.35	0.35	0.247	0.284	0.286	0.285
23	0.383	0.379	0.391	0.25	0.278	0.274	0.38	0.375	0.377	0.276	0.215	0.023	0.27	0.194	0.001	0.283	0.182	0.005	0.31	0.313	0.307	0.31	0.316	0.296	0.309	0.308	0.294	0.307	0.309	0.299	0.294	0.295	0.307	0.285	0.304	0.394	0.325	0.327	0.327	0.322	0.335	0.337	0.341	0.356	0.356	0.256	0.292	0.295	0.29
24	0.389	0.387	0.395	0.253	0.285	0.277	0.385	0.379	0.382	0.278	0.212	0.008	0.269	0.19	0	0.281	0.178	0.005	0.317	0.317	0.315	0.315	0.32	0.302	0.312	0.314	0.299	0.312	0.312	0.306	0.299	0.302	0.311	0.291	0.306	0.398	0.33	0.333	0.332	0.327	0.34	0.344	0.349	0.362	0.362	0.255	0.294	0.298	0.292
												excluded			excluded			excluded
[truncated: 5 more columns]

## Sheet: 1c. and sup2. Growth curves
Corrected OD data
Average of correct OD 600nm of biological replicates is automatic calculated by RStudio package grofit as well all the parameters and automatically generates a pdf report with final data that can be available upon request
Briefly
According to Toussaint et al. (2006) the following procedure was then implemented:
• Raw ODs were subtracted by the correspondent blank value to give the corrected OD values;
• Whenever corrected OD values were negative (which implies that the OD was smaller or equal to the
correspondent blank value), a corrected OD of 0.001 was used;
• TR corrected OD values were averaged (mean corrected ODs)
	Corrected OD 600 nm
Time (h)	E	A	AG
			10 uM genipin	30 uM genipin	50 uM genipin	70 uM genipin
1	0.015	0.016	0.014	0.018	0.017	0.016
2	0.016	0.016	0.014	0.018	0.017	0.016
3	0.018	0.017	0.015	0.019	0.018	0.017
4	0.022	0.019	0.018	0.021	0.02	0.02
5	0.028	0.023	0.021	0.025	0.024	0.023
6	0.041	0.029	0.027	0.032	0.03	0.03
7	0.057	0.039	0.039	0.044	0.042	0.04
8	0.084	0.055	0.057	0.06	0.058	0.056
9	0.121	0.078	0.08	0.085	0.08	0.081
10	0.158	0.11	0.111	0.115	0.111	0.111
11	0.202	0.14	0.146	0.149	0.145	0.144
12	0.238	0.174	0.179	0.183	0.178	0.174
13	0.274	0.205	0.211	0.215	0.21	0.204
14	0.304	0.233	0.238	0.242	0.236	0.229
15	0.33	0.254	0.258	0.262	0.256	0.252
16	0.354	0.271	0.278	0.28	0.274	0.27
17	0.374	0.284	0.29	0.29	0.287	0.283
18	0.389	0.294	0.3	0.301	0.297	0.293
19	0.4	0.302	0.308	0.31	0.305	0.305
20	0.413	0.309	0.314	0.317	0.311	0.31
21	0.419	0.315	0.321	0.322	0.319	0.319
22	0.427	0.322	0.327	0.329	0.324	0.325
23	0.434	0.325	0.332	0.334	0.33	0.33
24	0.438	0.332	0.338	0.339	0.335	0.337
25	0.442	0.335	0.342	0.345	0.339	0.342
Log transformed OD data
Mean corrected OD data were divided by the minimum OD value and then transformed applying the natural
logarithm (giving log transformed data).
Note that in some cases the minimum value was not the first one. In these cases the values smaller than the
minimum were replaced by the minimum OD.
	Log transformed OD data
Time (h)	E	A	AG
			10 uM genipin	30 uM genipin	50 uM genipin	70 uM genipin
1	0	0	0	0	0	0
2	0.053	0	0.061	0.023	0.023	0.02
3	0.217	0.085	0.215	0.085	0.065	0.099
4	0.419	0.202	0.395	0.21	0.182	0.234
5	0.663	0.376	0.586	0.382	0.339	0.356
6	0.993	0.619	0.829	0.607	0.567	0.615
7	1.307	0.897	1.159	0.912	0.87	0.887
8	1.681	1.214	1.529	1.197	1.182	1.199
9	2.068	1.572	1.863	1.538	1.515	1.568
10	2.351	1.915	2.199	1.845	1.839	1.881
11	2.623	2.163	2.474	2.107	2.117	2.148
12	2.794	2.391	2.687	2.327	2.341	2.359
13	2.938	2.566	2.868	2.502	2.524	2.54
14	3.044	2.706	3.003	2.632	2.653	2.668
15	3.127	2.796	3.087	2.715	2.739	2.774
16	3.2	2.862	3.163	2.784	2.809	2.845
17	3.254	2.908	3.208	2.822	2.858	2.895
18	3.294	2.943	3.242	2.857	2.89	2.929
19	3.322	2.971	3.268	2.886	2.918	2.968
20	3.355	2.994	3.286	2.911	2.937	2.987
21	3.369	3.013	3.31	2.926	2.962	3.013
22	3.387	3.033	3.328	2.946	2.977	3.033
23	3.404	3.043	3.342	2.961	2.996	3.049
24	3.413	3.064	3.359	2.976	3.012	3.068
25	3.42	3.073	3.373	2.995	3.025	3.083

## Sheet: 2a. Genipin toxicity
PI frequency of parent cells (%)
	E	G	A	AG
n=1	0.7	1.01	7.03	1.4
n=2	0.85	0.64	3.83	1.21
n=3	0.47	0.4	2.17	0.85

## Sheet: 2c. W303.1A inclusions
	% of cells with aggregates
	A	AG
n=1	78.7	57.2
n=2	80.5	64.5
n=3	75.2	51.6
n=4	82.3	64.9

## Sheet: 2h. uGFP
uGFP median flurescence intensity
	E	G	A	AG
n=1	1	1	1	0.869464
n=2	1.15635	1.02647	1.00276	1.03499
n=3	1.29316	2.14039	2.27072	1.43381
n=4	1.40065	1.79517	2.1326	1.41571

## Sheet: 3a. ThT
Time (h)	A		AG
	n=1	n=2	n=1	n=2
0	6558.75	5918.67	5918.67	5790.83
16	104128	179245	12595.5	15154.5
24	116126	167650	10629.5	10164
38	117155	160081	26944	37270
48	169076	225678	89431	91368.5
62	523517	561666	154654	172214
72	598547	492588	129399	91195
For each independent replicate (A and AG) were run 3 technical measures

## Sheet: 3b. DLS
aSyn+vehicle	h	Biological replicate 1			Biological replicate 2			Z-Ave (d.nm)	SD		aSyn+genipin 10 uM	h	Biological replicate 1			Biological replicate 2			Z-Ave (d.nm)	SD
		measure 1	measure 2	measure 3	measure 1	measure 2	measure 3						measure 1	measure 2	measure 3	measure 1	measure 2	measure 3
	0	163.5	164.6	164.3	166.9	163.8	169.1	165.367	1.99805			0	164.1	167.3	166.4	169.5	165.5	167.1	166.65	1.66508
	0.5	166	174.2	171.4	171.5	171.7	175	171.633	2.87904			0.5	164.7	171	178.9	165.4	171.1	175.8	171.15	5.10514
	1	167.9	165.6	162.8	178.6	170.2	171.5	169.433	4.99889			1	174.7	174.2	172.2	169	166.3	173.1	171.583	2.99523
	1.5	167.6	169	172.1	178.1	176.4	174.6	172.967	3.78799			1.5	185.6	200.2	190.8	180.4	172.2	176	184.2	9.37372
	4.5	188.8	184.5	191.8	198	184.1	185.1	188.717	4.96435			4.5	188.4	190	182.9	182.2	176.7	185.6	184.3	4.38026
	5	209.2	203.7	206.8	198.1	189.6	187.1	199.083	8.34374			5	200.5	190.6	186.7	190.2	188	185.1	190.183	4.98913
	10	836.8	927.4	1037	972.2	1298	1292	1060.57	176.118			10	224.8	224.2	215.4	206.6	202	202.1	212.517	9.5726
	20	3645	4801	3405	2620	2666	3709	3474.33	733.977			20	461.8	387.3	458.1	339.5	320.6	329.8	382.85	58.4295
	25	4050	1935	2437	5578	6296	5822	4353	1685.4			25	480.5	470.8	429.1	446.9	366	402.6	432.65	39.3826
	30	4224	2219	2764	8123	5571	3833	4455.67	1957.85			30	660.6	550.6	670	438.5	488.2	444.9	542.133	94.4801
	45	5494	3566	2991	922.2	671	885.6	2421.63	1767.56			45	434.6	452.1	535.9	405.3	366	427.9	436.967	51.8711
	53	4638	3785	4448	788.1	1243	771.2	2612.22	1357			53	595.5	645.2	618.3	460.2	472.1	494.5	547.633	74.1364
	68	1865	2029	1191	916.5	1044	1538	1430.58	414.224			68	482.6	469.8	425.6	355.5	386.8	395.9	419.367	45.2236

## Sheet: 3c. Blot 3d. In vitro agg. SEC
Representative profile
Elution (mL)	UV 280 nm
	A	AG
0	1.54	6.487
0.03	1.233	5.784
0.06	0.964	5.036
0.09	1.152	4.484
0.12	0.976	1.886
0.15	0.803	1.494
0.18	0.653	1.29
0.21	0.944	1.106
0.24	1.281	0.993
0.27	1.196	0.862
0.3	0.97	0.748
0.33	0.773	0.659
0.36	0.625	0.591
0.39	0.517	0.561
0.42	0.451	0.505
0.45	0.365	0.479
0.48	0.331	0.47
0.51	0.307	0.438
0.54	0.276	0.417
0.57	0.239	0.397
0.6	0.226	0.369
0.63	0.2	0.371
0.66	0.183	0.369
0.69	0.188	0.36
0.72	0.181	0.331
0.75	0.176	0.33
0.78	0.161	0.32
0.81	0.158	0.322
0.84	0.161	0.313
0.87	0.143	0.304
0.9	0.149	0.308
0.93	0.138	0.301
0.96	0.131	0.295
0.99	0.132	0.3
1.02	0.139	0.29
1.05	0.131	0.28
1.08	0.119	0.283
1.11	0.14	0.275
1.14	0.129	0.263
1.17	0.136	0.28
1.2	0.123	0.26
1.23	0.111	0.266
1.26	0.113	0.249
1.29	0.12	0.236
1.32	0.12	0.246
1.35	0.114	0.257
1.38	0.117	0.238
1.41	0.115	0.248
1.44	0.106	0.241
1.47	0.109	0.227
1.5	0.1	0.229
1.53	0.098	0.249
1.56	0.106	0.224
1.59	0.111	0.226
1.62	0.11	0.22
1.65	0.096	0.212
1.68	0.098	0.216
1.7	0.093	0.232
1.73	0.117	0.218
1.76	0.096	0.22
1.79	0.086	0.217
1.82	0.085	0.223
1.85	0.081	0.209
1.88	0.1	0.197
1.91	0.096	0.211
1.94	0.091	0.205
1.97	0.082	0.196
2	0.091	0.211
2.03	0.091	0.206
2.06	0.086	0.2
2.09	0.093	0.199
2.12	0.099	0.205
2.15	0.08	0.205
2.18	0.093	0.2
2.21	0.085	0.19
2.24	0.09	0.178
2.27	0.086	0.183
2.3	0.084	0.196
2.33	0.094	0.19
2.36	0.086	0.183
2.39	0.089	0.184
2.42	0.087	0.179
2.45	0.072	0.173
2.48	0.063	0.183
2.51	0.076	0.171
2.54	0.067	0.171
2.57	0.082	0.179
2.6	0.074	0.173
2.63	0.078	0.168
2.66	0.086	0.177
2.69	0.077	0.16
2.72	0.076	0.181
2.75	0.062	0.178
2.78	0.084	0.176
2.81	0.085	0.174
2.84	0.084	0.171
2.87	0.08	0.169
2.9	0.081	0.148
2.93	0.072	0.163
2.96	0.08	0.162
2.99	0.076	0.161
3.02	0.087	0.164
3.05	0.081	0.156
3.08	0.077	0.168
3.11	0.078	0.163
3.14	0.067	0.158
3.17	0.074	0.154
3.2	0.074	0.156
3.23	0.076	0.156
3.26	0.07	0.147
3.29	0.067	0.152
3.32	0.061	0.143
3.35	0.069	0.145
3.38	0.065	0.157
3.41	0.054	0.15
3.44	0.064	0.14
3.47	0.067	0.141
3.5	0.069	0.147
3.53	0.047	0.151
3.56	0.077	0.148
3.59	0.069	0.147
3.62	0.068	0.148
3.65	0.056	0.146
3.68	0.063	0.155
3.71	0.066	0.14
3.74	0.069	0.143
3.77	0.062	0.14
3.8	0.072	0.15
3.83	0.069	0.138
3.86	0.067	0.148
3.89	0.08	0.134
3.92	0.07	0.127
3.95	0.052	0.154
3.98	0.055	0.14
4.01	0.066	0.145
4.04	0.067	0.129
4.07	0.063	0.124
4.1	0.054	0.133
4.13	0.063	0.139
4.16	0.073	0.146
4.19	0.073	0.143
4.22	0.071	0.133
4.25	0.079	0.14
4.28	0.061	0.137
4.31	0.074	0.134
4.34	0.059	0.136
4.37	0.051	0.136
4.4	0.053	0.148
4.43	0.064	0.146
4.46	0.061	0.137
4.49	0.054	0.132
4.52	0.069	0.13
4.55	0.061	0.123
4.58	0.069	0.127
4.61	0.069	0.13
4.64	0.072	0.133
4.67	0.068	0.143
4.7	0.072	0.133
4.73	0.049	0.127
4.76	0.055	0.122
4.79	0.055	0.13
4.82	0.05	0.136
4.85	0.066	0.13
4.88	0.06	0.139
4.91	0.063	0.14
4.94	0.056	0.14
4.97	0.06	0.137
5	0.047	0.125
5.03	0.068	0.133
5.05	0.064	0.137
5.08	0.055	0.121
5.11	0.049	0.123
5.14	0.049	0.134
5.17	0.058	0.127
5.2	0.03	0.131
5.23	0.059	0.133
5.26	0.044	0.124
5.29	0.058	0.116
5.32	0.043	0.114
5.35	0.05	0.13
5.38	0.051	0.135
5.41	0.039	0.111
5.44	0.044	0.122
5.47	0.04	0.128
5.5	0.057	0.132
5.53	0.053	0.124
5.56	0.05	0.121
5.59	0.039	0.123
5.62	0.046	0.119
5.65	0.049	0.116
5.68	0.038	0.125
5.71	0.065	0.125
5.74	0.059	0.124
5.77	0.048	0.132
5.8	0.052	0.129
5.83	0.057	0.107
5.86	0.064	0.111
5.89	0.05	0.118
5.92	0.063	0.117
5.95	0.053	0.123
5.98	0.063	0.116
6.01	0.053	0.111
6.04	0.055	0.12
6.07	0.055	0.136
6.1	0.041	0.114
6.13	0.057	0.12
6.16	0.051	0.123
6.19	0.07	0.112
6.22	0.04	0.117
6.25	0.047	0.123
6.28	0.043	0.108
6.31	0.04	0.119
6.34	0.035	0.121
6.37	0.066	0.119
6.4	0.047	0.103
6.43	0.056	0.105
6.46	0.032	0.11
6.49	0.032	0.117
6.52	0.058	0.115
6.55	0.049	0.125
6.58	0.042	0.106
6.61	0.038	0.117
6.64	0.039	0.121
6.67	0.053	0.117
6.7	0.036	0.114
6.73	0.042	0.116
6.76	0.049	0.109
6.79	0.047	0.105
6.82	0.047	0.111
6.85	0.035	0.1
6.88	0.04	0.119
6.91	0.053	0.121
6.94	0.035	0.107
6.97	0.026	0.117
7	0.043	0.121
7.03	0.034	0.125
7.06	0.042	0.121
7.09	0.042	0.111
7.12	0.052	0.109
7.15	0.047	0.123
7.18	0.051	0.124
7.21	0.048	0.122
7.24	0.036	0.12
7.27	0.048	0.127
7.3	0.053	0.113
7.33	0.049	0.11
7.36	0.049	0.117
7.39	0.054	0.12
7.42	0.039	0.127
7.45	0.039	0.112
7.48	0.055	0.118
7.51	0.051	0.131
7.54	0.048	0.125
7.57	0.046	0.122
7.6	0.038	0.137
7.63	0.053	0.12
7.66	0.061	0.119
7.69	0.045	0.135
7.72	0.057	0.121
7.75	0.051	0.137
7.78	0.053	0.125
7.81	0.051	0.141
7.84	0.073	0.127
7.87	0.053	0.142
7.9	0.066	0.121
7.93	0.068	0.147
7.96	0.066	0.134
7.99	0.057	0.144
8.02	0.069	0.121
8.05	0.074	0.112
8.08	0.063	0.129
8.11	0.059	0.122
8.14	0.062	0.128
8.17	0.062	0.115
8.2	0.056	0.111
8.23	0.062	0.118
8.26	0.062	0.115
8.29	0.049	0.119
8.32	0.048	0.107
8.35	0.06	0.108
8.38	0.058	0.098
8.4	0.066	0.118
8.43	0.061	0.108
8.46	0.053	0.114
8.49	0.064	0.104
8.52	0.059	0.107
8.55	0.055	0.109
8.58	0.046	0.106
8.61	0.056	0.1
8.64	0.059	0.102
8.67	0.044	0.113
8.7	0.043	0.115
8.73	0.046	0.1
8.76	0.062	0.111
8.79	0.043	0.113
8.82	0.056	0.093
8.85	0.056	0.12
8.88	0.057	0.1
8.91	0.065	0.097
8.94	0.056	0.101
8.97	0.067	0.111
9	0.054	0.098
9.03	0.044	0.117
9.06	0.057	0.101
9.09	0.06	0.105
9.12	0.05	0.105
9.15	0.049	0.111
9.18	0.056	0.101
9.21	0.035	0.1
9.24	0.053	0.107
9.27	0.045	0.106
9.3	0.049	0.111
9.33	0.038	0.101
9.36	0.063	0.108
9.39	0.045	0.112
9.42	0.047	0.099
9.45	0.038	0.089
9.48	0.048	0.109
9.51	0.041	0.111
9.54	0.05	0.107
9.57	0.043	0.104
9.6	0.034	0.097
9.63	0.054	0.097
9.66	0.059	0.099
9.69	0.05	0.115
9.72	0.045	0.099
9.75	0.045	0.105
9.78	0.031	0.1
9.81	0.035	0.11
9.84	0.04	0.117
9.87	0.036	0.112
9.9	0.043	0.099
9.93	0.033	0.112
9.96	0.03	0.108
9.99	0.039	0.102
10.02	0.03	0.103
10.05	0.041	0.103
10.08	0.024	0.099
10.11	0.026	0.098
10.14	0.033	0.097
10.17	0.034	0.096
10.2	0.035	0.097
10.23	0.031	0.101
10.26	0.045	0.098
10.29	0.035	0.087
10.32	0.023	0.097
10.35	0.034	0.072
10.38	0.044	0.085
10.41	0.046	0.079
10.44	0.038	0.094
10.47	0.034	0.079
10.5	0.03	0.093
10.53	0.037	0.087
10.56	0.034	0.087
10.59	0.023	0.089
10.62	0.031	0.091
10.65	0.03	0.085
10.68	0.031	0.081
10.71	0.027	0.095
10.74	0.034	0.09
10.77	0.028	0.091
10.8	0.028	0.087
10.83	0.035	0.078
10.86	0.022	0.083
10.89	0.032	0.1
10.92	0.032	0.093
10.95	0.032	0.088
10.98	0.044	0.076
11.01	0.025	0.083
11.04	0.036	0.089
11.07	0.025	0.097
11.1	0.03	0.08
11.13	0.035	0.075
11.16	0.035	0.071
11.19	0.024	0.081
11.22	0.028	0.086
11.25	0.033	0.078
11.28	0.024	0.088
11.31	0.041	0.081
11.34	0.025	0.09
11.37	0.039	0.087
11.4	0.036	0.094
11.43	0.017	0.082
11.46	0.037	0.082
11.49	0.024	0.085
11.52	0.033	0.092
11.55	0.023	0.083
11.58	0.025	0.087
11.61	0.026	0.101
11.64	0.033	0.09
11.67	0.039	0.088
11.7	0.031	0.087
11.73	0.03	0.085
11.75	0.036	0.089
11.78	0.027	0.089
11.81	0.036	0.101
11.84	0.032	0.091
11.87	0.035	0.093
11.9	0.031	0.086
11.93	0.026	0.093
11.96	0.013	0.09
11.99	0.027	0.087
12.02	0.025	0.082
12.05	0.024	0.093
12.08	0.018	0.088
12.11	0.028	0.092
12.14	0.032	0.095
12.17	0.021	0.108
12.2	0.005	0.107
12.23	0.031	0.096
12.26	0.027	0.084
12.29	0.023	0.094
12.32	0.02	0.086
12.35	0.025	0.095
12.38	0.024	0.107
12.41	0.029	0.104
12.44	0.025	0.104
12.47	0.004	0.102
12.5	0.015	0.103
12.53	0.017	0.107
12.56	0.019	0.105
12.59	0.023	0.112
12.62	0.026	0.092
12.65	0.034	0.079
12.68	0.021	0.093
12.71	0.015	0.096
12.74	0.023	0.094
12.77	0.011	0.111
12.8	0.019	0.107
12.83	0.018	0.094
12.86	0.025	0.099
12.89	0.026	0.095
12.92	0.027	0.1
12.95	0.025	0.09
12.98	0.012	0.098
13.01	0.029	0.107
13.04	0.026	0.098
13.07	0.028	0.096
13.1	0.008	0.099
13.13	0.028	0.094
13.16	0.037	0.106
13.19	0.04	0.11
13.22	0.018	0.1
13.25	0.011	0.111
13.28	0.027	0.104
13.31	0.014	0.107
13.34	0.025	0.099
13.37	0.029	0.106
13.4	0.003	0.112
13.43	0.028	0.118
13.46	0.023	0.109
13.49	0.027	0.127
13.52	0.034	0.112
13.55	0.026	0.112
13.58	0.038	0.125
13.61	0.02	0.13
13.64	0.016	0.117
13.67	0.025	0.122
13.7	0.027	0.118
13.73	0.031	0.117
13.76	0.016	0.117
13.79	0.007	0.116
13.82	0.021	0.124
13.85	0.027	0.124
13.88	0.012	0.131
13.91	0.026	0.114
13.94	0.024	0.129
13.97	0.033	0.139
14	0.02	0.136
14.03	0.02	0.146
14.06	0.012	0.16
14.09	0.028	0.149
14.12	0.031	0.15
14.15	0.024	0.161
14.18	0.027	0.163
14.21	0.022	0.154
14.24	0.017	0.176
14.27	0.027	0.173
14.3	0.027	0.175
14.33	0.034	0.179
14.36	0.035	0.187
14.39	0.038	0.188
14.42	0.029	0.204
14.45	0.041	0.195
14.48	0.027	0.209
14.51	0.037	0.202
14.54	0.033	0.226
14.57	0.031	0.215
14.6	0.035	0.227
14.63	0.03	0.233
14.66	0.043	0.232
14.69	0.037	0.244
14.72	0.034	0.248
14.75	0.043	0.257
14.78	0.035	0.258
14.81	0.04	0.278
14.84	0.04	0.276
14.87	0.042	0.282
14.9	0.038	0.305
14.93	0.039	0.318
14.96	0.034	0.328
14.99	0.048	0.34
15.02	0.054	0.35
15.05	0.042	0.364
15.08	0.041	0.375
15.1	0.063	0.41
15.13	0.055	0.424
15.16	0.059	0.45
15.19	0.059	0.456
15.22	0.079	0.486
15.25	0.08	0.521
15.28	0.093	0.527
15.31	0.112	0.544
15.34	0.108	0.585
15.37	0.121	0.604
15.4	0.121	0.622
15.43	0.157	0.651
15.46	0.165	0.646
15.49	0.174	0.673
15.52	0.19	0.681
15.55	0.215	0.702
15.58	0.231	0.717
15.61	0.248	0.731
15.64	0.273	0.734
15.67	0.277	0.756
15.7	0.307	0.776
15.73	0.328	0.779
15.76	0.322	0.777
15.79	0.345	0.78
15.82	0.382	0.799
15.85	0.395	0.801
15.88	0.404	0.806
15.91	0.433	0.813
15.94	0.445	0.813
15.97	0.451	0.818
16	0.469	0.821
16.03	0.473	0.841
16.06	0.494	0.87
16.09	0.505	0.87
16.12	0.493	0.909
16.15	0.512	0.934
16.18	0.521	0.982
16.21	0.534	1.044
16.24	0.548	1.094
16.27	0.572	1.167
16.3	0.589	1.282
16.33	0.624	1.391
16.36	0.692	1.527
16.39	0.737	1.698
16.42	0.807	1.902
16.45	0.902	2.096
16.48	1.001	2.329
16.51	1.109	2.569
16.54	1.261	2.805
16.57	1.413	3.114
16.6	1.576	3.347
16.63	1.797	3.647
16.66	1.982	3.927
16.69	2.21	4.195
16.72	2.444	4.443
16.75	2.64	4.653
16.78	2.88	4.882
16.81	3.083	5.034
16.84	3.303	5.171
16.87	3.483	5.285
16.9	3.664	5.36
16.93	3.811	5.407
16.96	3.908	5.421
16.99	4.03	5.389
17.02	4.088	5.329
17.05	4.1	5.244
17.08	4.115	5.157
17.11	4.092	5.035
17.14	4.046	4.906
17.17	3.943	4.753
17.2	3.871	4.594
17.23	3.736	4.429
17.26	3.609	4.242
17.29	3.472	4.079
17.32	3.32	3.905
17.35	3.172	3.748
17.38	3.018	3.591
17.41	2.871	3.423
17.44	2.739	3.274
17.47	2.585	3.128
17.5	2.433	2.989
17.53	2.313	2.826
17.56	2.2	2.722
17.59	2.075	2.582
17.62	1.964	2.461
17.65	1.849	2.347
17.68	1.751	2.211
17.71	1.658	2.109
17.74	1.56	1.989
17.77	1.47	1.887
17.8	1.377	1.793
17.83	1.286	1.689
17.86	1.208	1.593
17.89	1.146	1.5
17.92	1.058	1.4
17.95	0.997	1.33
17.98	0.916	1.241
18.01	0.84	1.174
18.04	0.795	1.096
18.07	0.73	1.031
18.1	0.673	0.964
18.13	0.633	0.914
18.16	0.575	0.838
18.19	0.536	0.799
18.22	0.497	0.757
18.25	0.458	0.714
18.28	0.425	0.666
18.31	0.396	0.625
18.34	0.369	0.59
18.37	0.355	0.56
18.4	0.326	0.547
18.43	0.307	0.504
18.45	0.284	0.498
18.48	0.285	0.461
18.51	0.271	0.445
18.54	0.248	0.431
18.57	0.246	0.42
18.6	0.23	0.396
18.63	0.239	0.395
18.66	0.226	0.377
18.69	0.212	0.369
18.72	0.213	0.363
18.75	0.221	0.377
18.78	0.218	0.362
18.81	0.229	0.358
18.84	0.229	0.369
18.87	0.235	0.382
18.9	0.244	0.381
18.93	0.261	0.406
18.96	0.291	0.426
18.99	0.314	0.431
19.02	0.321	0.472
19.05	0.359	0.511
19.08	0.407	0.565
19.11	0.448	0.617
19.14	0.516	0.691
19.17	0.583	0.758
19.2	0.637	0.854
19.23	0.762	0.959
19.26	0.859	1.073
19.29	0.978	1.211
19.32	1.092	1.339
19.35	1.255	1.489
19.38	1.403	1.668
19.41	1.58	1.823
19.44	1.76	2.017
19.47	1.941	2.186
19.5	2.146	2.378
19.53	2.345	2.569
19.56	2.566	2.77
19.59	2.771	2.943
19.62	2.977	3.113
19.65	3.169	3.298
19.68	3.347	3.44
19.71	3.548	3.607
19.74	3.702	3.723
19.77	3.862	3.849
19.8	3.999	3.942
19.83	4.106	4.003
19.86	4.186	4.099
19.89	4.262	4.142
19.92	4.295	4.165
19.95	4.329	4.187
19.98	4.342	4.173
20.01	4.331	4.15
20.04	4.298	4.119
20.07	4.237	4.068
20.1	4.198	4.026
20.13	4.123	3.946
20.16	4.038	3.879
20.19	3.938	3.798
20.22	3.842	3.721
20.25	3.733	3.65
20.28	3.621	3.573
20.31	3.524	3.493
20.34	3.423	3.449
20.37	3.311	3.374
20.4	3.211	3.329
20.43	3.141	3.313
20.46	3.069	3.274
20.49	3	3.234
20.52	2.932	3.207
20.55	2.892	3.146
20.58	2.859	3.093
20.61	2.802	2.986
20.64	2.743	2.826
20.67	2.676	2.636
20.7	2.571	2.397
20.73	2.439	2.18
20.76	2.29	1.944
20.79	2.101	1.731
20.82	1.898	1.517
20.85	1.697	1.362
20.88	1.5	1.229
20.91	1.331	1.117
20.94	1.184	1.018
20.97	1.053	0.966
21	0.95	0.913
21.03	0.884	0.868
21.06	0.807	0.843
21.09	0.774	0.812
21.12	0.719	0.808
21.15	0.7	0.791
21.18	0.669	0.805
21.21	0.668	0.82
21.24	0.652	0.826
21.27	0.641	0.834
21.3	0.626	0.864
21.33	0.625	0.873
21.36	0.62	0.907
21.39	0.601	0.962
21.42	0.585	1.046
21.45	0.575	1.181
21.48	0.549	1.39
21.51	0.513	1.686
21.54	0.502	2.087
21.57	0.515	2.561
21.6	0.574	3.138
21.63	0.655	3.713
21.66	0.771	4.283
21.69	0.919	4.695
21.72	1.053	4.923
21.75	1.23	4.929
21.78	1.352	4.685
21.8	1.422	4.294
21.83	1.469	3.79
21.86	1.435	3.238
21.89	1.367	2.738
21.92	1.249	2.261
21.95	1.105	1.861
21.98	0.937	1.496
22.01	0.792	1.211
22.04	0.655	0.979
22.07	0.546	0.805
22.1	0.433	0.663
22.13	0.345	0.585
22.16	0.302	0.511
22.19	0.237	0.47
22.22	0.192	0.428
22.25	0.177	0.404
22.28	0.159	0.391
22.31	0.155	0.389
22.34	0.148	0.387
22.37	0.15	0.399
22.4	0.143	0.407
22.43	0.143	0.429
22.46	0.165	0.46
22.49	0.186	0.469
22.52	0.189	0.484
22.55	0.222	0.505
22.58	0.235	0.523
22.61	0.261	0.549
22.64	0.271	0.562
22.67	0.3	0.578
22.7	0.314	0.583
22.73	0.326	0.596
22.76	0.34	0.592
22.79	0.328	0.593
22.82	0.342	0.595
22.85	0.33	0.584
22.88	0.323	0.57
22.91	0.305	0.566
22.94	0.298	0.547
22.97	0.265	0.548
23	0.265	0.53
23.03	0.247	0.538
23.06	0.219	0.534
23.09	0.209	0.552
23.12	0.17	0.558
23.15	0.166	0.592
23.18	0.164	0.607
23.21	0.158	0.633
23.24	0.141	0.676
23.27	0.144	0.71
23.3	0.169	0.763
23.33	0.149	0.785
23.36	0.156	0.823
23.39	0.149	0.866
23.42	0.151	0.893
23.45	0.149	0.926
23.48	0.156	0.935
23.51	0.165	0.968
23.54	0.174	0.994
23.57	0.166	1.017
23.6	0.164	1.039
23.63	0.169	1.066
23.66	0.17	1.088
23.69	0.18	1.117
23.72	0.183	1.161
23.75	0.169	1.231
23.78	0.177	1.297
23.81	0.198	1.378
23.84	0.188	1.458
23.87	0.194	1.594
23.9	0.206	1.724
23.93	0.201	1.857
23.96	0.192	2.031
23.99	0.213	2.208
24.02	0.235	2.387
24.05	0.234	2.586
24.08	0.238	2.786
24.11	0.241	3.004
24.14	0.269	3.192
24.17	0.265	3.382
24.2	0.274	3.567
24.23	0.282	3.718
24.26	0.288	3.861
24.29	0.305	3.972
24.32	0.3	4.067
24.35	0.319	4.145
24.38	0.325	4.167
24.41	0.347	4.188
24.44	0.367	4.154
24.47	0.36	4.082
24.5	0.369	4.004
24.53	0.369	3.906
24.56	0.369	3.767
24.59	0.354	3.616
24.62	0.35	3.428
24.65	0.36	3.259
24.68	0.327	3.073
24.71	0.312	2.881
24.74	0.301	2.681
24.77	0.308	2.482
24.8	0.291	2.303
24.83	0.273	2.107
24.86	0.251	1.943
24.89	0.262	1.75
24.92	0.243	1.599
24.95	0.236	1.447
24.98	0.227	1.313
25.01	0.205	1.173
25.04	0.192	1.065
25.07	0.195	0.943
25.1	0.187	0.841
25.13	0.178	0.769
25.15	0.165	0.689
25.18	0.166	0.586
25.21	0.161	0.542
25.24	0.142	0.488
25.27	0.146	0.444
25.3	0.125	0.397
25.33	0.127	0.361
25.36	0.136	0.329
25.39	0.13	0.291
25.42	0.113	0.289
25.45	0.109	0.258
25.48	0.111	0.259
25.51	0.101	0.235
25.54	0.098	0.236
25.57	0.098	0.228
25.6	0.096	0.226
25.63	0.095	0.226
25.66	0.084	0.211
25.69	0.09	0.217
25.72	0.069	0.202
25.75	0.086	0.217
25.78	0.074	0.205
25.81	0.075	0.186
25.84	0.09	0.204
25.87	0.066	0.207
25.9	0.063	0.201
25.93	0.081	0.195
25.96	0.057	0.196
25.99	0.059	0.184
26.02	0.06	0.196
26.05	0.072	0.182
26.08	0.061	0.177
26.11	0.052	0.176
26.14	0.051	0.162
26.17	0.049	0.167
26.2	0.045	0.155
26.23	0.044	0.143
26.26	0.047	0.144
26.29	0.037	0.135
26.32	0.048	0.119
26.35	0.049	0.111
26.38	0.035	0.108
26.41	0.035	0.094
26.44	0.033	0.1
26.47	0.046	0.093
26.5	0.03	0.091
26.53	0.036	0.08
26.56	0.032	0.065
26.59	0.027	0.062
26.62	0.023	0.051
26.65	0.015	0.05
26.68	0.031	0.055
26.71	0.033	0.048
26.74	0.036	0.029
26.77	0.037	0.045
26.8	0.018	0.037
26.83	0.016	0.03
26.86	0.05	0.035
26.89	0.023	0.03
26.92	0.028	0.017
26.95	0.026	0.026
26.98	0.027	0.011
27.01	0.021	0.031
27.04	0.025	0.027
27.07	0.009	0.026
27.1	0.019	0.018
27.13	0.014	0.022
27.16	0.024	0.021
27.19	0.011	0.026
27.22	0.022	0.014
27.25	0.023	0
27.28	0.023	0.012
27.31	0.02	0.007
27.34	0.023	0.007
27.37	0.021	0.002
27.4	0.014	0
27.43	0.012	0.013
27.46	0.033	0
27.49	0.019	-0.002
27.52	0.012	0.008
27.55	0.015	0.008
27.58	0.022	0.003
27.61	0.017	0.001
27.64	0.03	0.006
27.67	0.001	0.004

## Sheet: 3g. NMR intensity
Residue number	I/I0 (45m)	I/I0 (45m) error	I/I0 (20h)	I/I0 (20h) error	I/I0(3.5d)	I/I0(3.5d) error
1
2
3	0.834431	0.0381123	0.0708165	0.00798661	0.0660852	0.00801817
4	0.867592	0.0463566	0.171492	0.0114988	0.00860429	0.00852532
5	1.01853	0.0793443	0.274291	0.0216872	0.104317	0.0166773
6
7
8	0.867061	0.0591088	0.0486672	0.0116826	0.00837329	0.0108673
9
10
11
12
13
14	1.18004	0.0430835	0.261632	0.0108851	0.160957	0.0094116
15	0.996815	0.02747	0.125364	0.00597632	0.00571137	0.00476631
16	0.932223	0.0181531	0.124495	0.00404512	0.0122293	0.00327849
17	0.830787	0.0389144	0.101726	0.00866872	0.0221394	0.00748616
18	0.978988	0.0363533	0.16368	0.00851143	0.0291157	0.006686
19	1.16097	0.0484402	0.304144	0.0130789	0.0703129	0.0090462
20	0.925856	0.0333793	0.13343	0.00757664	0.0177468	0.00611764
21	1.04294	0.0754718	0.158699	0.0170933	0.0633236	0.0145296
22	0.896479	0.0725428	0.146651	0.0170519	0.00724531	0.0131447
23	1.15095	0.0816273	0.221222	0.0196304	0.0443088	0.0145191
24
25
26	1.08933	0.0403386	0.141661	0.00871779	0.0134655	0.00687311
27	0.876275	0.0382383	0.0781714	0.00799088	0.0332015	0.00739226
28	0.932428	0.0360009	0.0774707	0.00734422	0.0267759	0.00671082
29	0.998421	0.0479834	0.236565	0.0125125	0.0233236	0.00864978
30
31	0.95316	0.106677	0.224685	0.0278146	0.0204779	0.0194551
32	1.28986	0.0932423	0.336076	0.025082	0.0872423	0.0171799
33	1.14484	0.0921231	0.233876	0.0226343	0.0408035	0.0163038
34
35
36
37	0.889429	0.0272742	0.0921372	0.00582419	0.000134688	0.00487729
38	0.961145	0.0343951	0.174745	0.00826032	0.0124114	0.00614324
39	0.914164	0.0292227	0.141656	0.00676128	0.0275913	0.00549701
40	0.936587	0.0359368	0.0435208	0.00683163	0.000700967	0.00631346
41	1.2169	0.112433	0.112592	0.0220111	0.0203293	0.0185563
42
43
44	1.03371	0.10614	0.330095	0.0311194	0.119598	0.0228029
45
46
47
48	0.905016	0.0251178	0.13847	0.00580066	0.00509119	0.00451372
49
50	1.09829	0.105811	0.124223	0.0220983	0.0177006	0.0181362
51
52	0.973835	0.0315407	0.246943	0.0084332	0.0111033	0.00558904
53	0.91538	0.0423206	0.240228	0.0114675	0.0263371	0.00793555
54	1.06326	0.0518796	0.21885	0.0128456	0.0158877	0.00897492
55	0.945868	0.0162923	0.206846	0.00414467	0.0670045	0.00328157
56	1.08276	0.0337344	0.373672	0.0102623	0.0446678	0.00615934
57	0.939212	0.0305932	0.209263	0.00783292	0.02218	0.00563125
58	0.975714	0.0563847	0.264198	0.0154474	0.00854768	0.00992737
59	1.06823	0.0594513	0.235461	0.0150674	0.0370258	0.0107423
60	1.03463	0.0483801	0.263153	0.0129348	0.0453084	0.00900875
61
62	1.01578	0.0363514	0.358944	0.011138	0.0764207	0.00725619
63	1.12563	0.0386245	0.271744	0.0101008	0.0258612	0.00667016
64	1.05746	0.0640997	0.323554	0.0184637	0.165715	0.0147728
65
66	1.02628	0.0398938	0.463222	0.013778	0.176193	0.00946592
67	1.18518	0.104813	0.811313	0.0473652	0.272285	0.0270933
68	1.13289	0.0775078	0.952956	0.0397707	0.523312	0.0276296
69	0.962366	0.0367007	0.657335	0.015812	0.291482	0.0106011
70	1.04606	0.0230124	0.523944	0.00842231	0.155454	0.00523635
71	1.01997	0.0263905	0.394916	0.00843983	0.104618	0.00554698
72	1.16521	0.0622588	0.564439	0.0227152	0.0846833	0.0119362
73	1.00805	0.121669	0.871755	0.0616206	0.42116	0.0406481
74	1.04508	0.0299285	0.505819	0.01075	0.114629	0.00634486
75	1.2392	0.0686284	0.55731	0.0242046	0.0707938	0.0124708
76	1.10039	0.0573353	0.519504	0.0204613	0.174402	0.0131879
77	0.956194	0.0226436	0.364364	0.00715042	0.0381067	0.00428286
78	1.18849	0.0308969	0.421217	0.00957163	0.0437581	0.00541462
79	1.22469	0.0651668	0.762421	0.0278911	0.0514461	0.0114517
80	1.18029	0.104783	0.673261	0.042171	0.0603057	0.019049
81	1.14929	0.0729036	0.510301	0.0253018	0.0326294	0.0126619
82	1.07834	0.0355315	0.544419	0.0131205	0.0603268	0.00670864
83	0.993507	0.0305739	0.42983	0.0102957	0.0287134	0.00558638
84	1.24268	0.0819371	0.745617	0.0343541	0.29545	0.0214222
85	1.2204	0.0883518	0.827765	0.0399436	0.306154	0.0236233
86	1.0212	0.139248	0.828312	0.0678281	0.393779	0.0448115
87	0.936145	0.104534	0.96829	0.0584945	0.392298	0.0347214
88	1.05422	0.0299608	0.658862	0.0124733	0.186143	0.00714695
89	0.97343	0.0296619	0.404163	0.0097678	0.0499906	0.005711
90	0.931148	0.0323848	0.469743	0.0116951	0.0631944	0.00651196
91	1.06091	0.0488179	0.653495	0.0201725	0.0782648	0.00961157
92	0.969024	0.0592669	0.504328	0.0218916	0.0296567	0.0109557
93	1.03218	0.130822	0.618	0.0528692	0.137193	0.0290077
94	1.22343	0.0563082	0.731423	0.023485	0.294958	0.0148132
95	0.976267	0.0284181	0.348136	0.00872172	0.0196466	0.00512635
96	0.98836	0.0389901	0.414961	0.0129293	0.0102819	0.00685728
97	0.990614	0.0369515	0.339225	0.0111483	0.00787783	0.00645828
98	1.04059	0.0537189	0.550722	0.0202535	0.0355547	0.00977907
99	1.0831	0.0494652	0.476058	0.0169569	0.0466226	0.00906685
100	1.04101	0.0330107	0.587821	0.0129135	0.0396231	0.00605984
101	0.974948	0.0479898	0.508801	0.0177693	0.0709198	0.00962939
102	1.12503	0.0344383	0.454054	0.0113403	0.0943117	0.00682421
103	0.936376	0.0908556	0.602982	0.0375777	0.0294677	0.0170071
104	1.0546	0.0457431	0.635251	0.0186291	0.250988	0.0120416
105
106	1.15999	0.0402018	0.814529	0.0183826	0.491501	0.0137196
107	0.888711	0.0214425	0.50168	0.00815618	0.289832	0.00636508
108
109	0.979835	0.0258269	0.796043	0.0124574	0.650004	0.0110446
110	0.914371	0.0288267	0.849137	0.014888	0.707095	0.0133159
111	1.09606	0.0408791	1.06952	0.0230553	1.11185	0.0238082
112	1.08916	0.0233523	0.917087	0.0118644	0.7255	0.0102391
113	1.10221	0.0279189	1.02314	0.0152245	0.844169	0.0134228
114	0.984929	0.0241406	0.827516	0.0119185	0.659446	0.0103922
115	0.921031	0.0241926	0.731425	0.0113166	0.439754	0.00854591
116	1.06152	0.0275972	0.911793	0.0141129	0.755303	0.0125405
117
118	1.00303	0.0253782	0.901385	0.0131708	0.827218	0.0125047
119	1.00036	0.0270391	0.924617	0.014292	0.910905	0.0142184
120
121	0.924625	0.0255424	0.933205	0.0139993	0.984099	0.0145899
122	1.03072	0.0273323	1.00721	0.0151471	1.03818	0.0155437
123	1.0473	0.0258253	1.07075	0.0148489	1.31827	0.0173603
124	0.943717	0.0248936	1.09886	0.0151824	1.10549	0.0153148
125	0.959178	0.0295873	1.15517	0.0185941	1.07715	0.017759
126	1.04337	0.0275928	0.985733	0.0149904	0.921766	0.0143853
127	1.04934	0.026641	1.04058	0.0149988	0.966211	0.0143099
128
129	1.02232	0.0281392	1.03588	0.0159564	1.0125	0.0157753
130	1.0868	0.0346914	1.14696	0.0206461	1.15361	0.0208208
131
132	1.07064	0.0279481	0.971246	0.0148729	0.960561	0.0148309
133	1.14149	0.0211314	1.04526	0.0115287	1.02161	0.0113965
134	1.07756	0.0321619	1.25189	0.0204836	1.3426	0.0216684
135	1.01001	0.026741	1.18535	0.016787	1.24225	0.0174472
136	0.98163	0.0223652	1.04321	0.0129491	1.06624	0.0132101
137	0.992842	0.0211344	1.09529	0.0126129	1.1161	0.0128401
138
139	0.942943	0.0176865	1.04247	0.0103928	1.05221	0.0105088
140	1	0.0176035	1	0.00982288	1	0.00986896

[truncated: 32 more sheets: 3h. NMR CSP, 5a. Metabolites, 5b. W303.1A COX4 mRNA level, 5c. W303.1A COX13 mRNA level, 5d. W303.1A CYB2 mRNA level, 5e. Superoxide levels, 6b. W303.1A YPT1 mRNA levels, 6c. W303.1A HRR25 mRNA levels, 6d. W303.1A YPK1 mRNA levels, 6f. Intracellular localization, 6g. Neutral lipids, 6h. W303.1A LDB16 mRNA level, 6i. ldb16 PI positive cells, 6k. ldb16 inclusions, 6m.BY4741 PI positive cells, 6n. BY4741 inclusions, 6p. 6q.CPY W303.1A densytometry, 6q. erg6 inclusions, 6t. erg6 PI positive cells, 7a. Fly survival curve …]
